# Supplementary material for: Development of a Highly Sensitive Immuno-PCR Assay for the Measurement of α-Galactosidase A Protein Levels in Serum and Plasma
Source: PLoS One. 2013 Nov 13;8(11):e78588. doi: 10.1371/journal.pone.0078588 (PMC3827252; doi:10.1371/journal.pone.0078588)
Supplement: Table S1 — All raw data of measurement of GLA protein and the activity in this manuscript. (XLSX) [file pone.0078588.s002.xlsx]

## Sheet: Sheet1
	Supplemental Table I : All raw data of measurement of GLA protein and the activity in this manuscript.
	Group		Genotype	GLA Activity (nmol/h/mL)		MUSTag bead assay (ng/ml)		MUSTag plate assay (ng/ml)		GLA ELISA (ng/ml)
		No.		Serum	Plasma	Serum	Plasma	serum	Plasma	serum	Plasma
	Male Fabry	1	R227X	0	0.4	0	0	0.963365	3.15881	1.26975	2.70654
		2	W399X	0	2.5	0	0.0771	0.51592	2.28519	0.51348	2.31692
		3	G195V	0.3	2.7	0	0.000763	0.563571	2.63881	1.10409	2.41702
		4	G43V	0	1.7	0	0	0.610044	1.72631	1.65481	1.84016
		5	Del1b	0	0.4	0	0.0125299	0.582269	1.56106	1.31994	1.42432
		6	Del2b	0	0.5	0.0185625	0.011	0.724566	2.25182	1.76834	2.31694
		7	IVS5-1	0	0.6	0	0.0146552	1.57403	1.7145	0.99651	0.965845
		8	S345X	0	0.7	0.0965964	0.130522	1.27061	2.04002	1.28849	1.60916
		9	R112C	0.1	2	0.0729929	0.0315607	1.69737	1.89205	1.65864	1.36485
		10	Del2b	-	0	-	0.0381433	-	1.65949	-	1.58713
	E66Q	1	E66Q	1.3	2.4	1.83027	0.0447089	2.72969	2.01632	2.11465	2.27245
		2	E66Q	0.8	3.6	0.956426	0.26436	2.09904	3.72048	2.40375	2.90764
		3	E66Q	1.4	6.2	1.50369	0.52643	1.95457	3.64069	2.24161	2.95234
		4	E66Q	0.7	4.6	0.498963	1.3615	1.60895	4.45975	1.6123	3.14282
		5	E66Q	0.7	5.3	0.330143	1.30926	1.28528	4.56755	1.32709	4.13657
		6	E66Q	1	4.5	1.20189	1.28957	1.89391	3.46918	1.93813	2.9032
		7	E66Q	1.5	4.5	1.40912	0.718875	1.57284	2.5571	2.60113	2.20872
		8	E66Q	1.1	4.5	1.1039	1.31837	1.67031	4.65511	2.46014	3.55942
		9	E66Q	0.4	2.4	0.400593	0.740682	1.91743	3.29868	1.38527	1.8662
		10	E66Q	0.8	4.3	1.60115	0.550544	4.30152	3.07528	3.46122	2.24501
		11	E66Q	0.4	1.9	0.754594	0.458841	2.90447	2.84697	2.43501	2.13602
		12	E66Q	0.9	2.7	2.11179	2.13369	2.68443	3.22509	2.41899	2.42625
	Female Fabry	1	R227X	-	4.3	-	1.82236	-	5.61722	-	5.12225
		2	Del1b	-	5.2	-	3.23998	-	7.03851	-	5.37684
		3	R112C	-	0.5	-	0.492765	-	4.82376	-	3.55894
		4	Y356X	-	0.5	-	0	-	2.53419	-	2.42805
		5	G147E	-	2	-	1.26067	-	4.63681	-	2.41903
		6	G43V	-	2.7	-	0.86161	-	3.7578	-	3.22052
		7	del2b	-	3.8	-	1.18589	-	4.55879	-	3.33588
		8	R301X	-	4.3	-	1.05135	-	3.41156	-	2.80939
		9	Del1b	-	4.3	-	1.79718	-	4.89605	-	4.15889
		10	W245X	-	2.3	-	1.39216	-	4.33116	-	3.35751
	Control	1	WT	-	8.4	-	2.98389	-	7.372	-	7.38234
		2	WT	-	7.3	-	3.28074	-	6.78589	-	6.40633
		3	WT	-	6.5	-	3.00692	-	6.75755	-	7.34616
		4	WT	-	5.8	-	2.95679	-	8.23027	-	6.53643
		5	WT	-	4.1	-	3.4991	-	7.69689	-	6.489
		6	WT	-	8.3	-	3.80144	-	8.06109	-	6.66897
		7	WT	-	6	-	2.30422	-	6.2051	-	4.87741
		8	WT	-	7.2	-	3.25695	-	7.57014	-	5.88904
		9	WT	-	7.2	-	3.67443	-	10.2834	-	6.27405
		10	WT	-	6	-	3.11976	-	7.25665	-	5.23509
		11	WT	4.1	-	5.6548	-	6.87223	-	5.34342	-
		12	WT	5	-	4.78849	-	6.5154	-	5.63042	-
		13	WT	7.1	-	5.55986	-	7.19748	-	6.98093	-
		14	WT	2.9	-	2.77803		4.90436	-	4.09048	-
		15	WT	5.9	-	4.76988	-	6.55916	-	6.66937	-
		16	WT	5.4	-	5.39899	-	6.61829	-	5.99444	-
		17	WT	3.9	-	3.85524	-	4.96824	-	4.5868	-
		18	WT	5.5	-	3.28566		6.40436	-	7.37398	-
		19	WT	4.3	-	4.12067		7.43523	-	7.99653	-
		20	WT	5.1	-	4.93557		8.04155	-	9.68992	-
